# Supplementary material for: Unpredicted Concentration-Dependent Sensory Properties of Pyrene-Containing NBN-Doped Polycyclic Aromatic Hydrocarbons
Source: Molecules. 2022 Jan 5;27(1):327. doi: 10.3390/molecules27010327 (PMC8746585; doi:10.3390/molecules27010327)
Supplement: Supplementary file 1 [file molecules-27-00327-s001.zip]

Archive with 1 entries (1 files):
- molecules-1491217-supplementary.pdf
